# Supplementary material for: Nanofractionation Analytics for Comparing MALDI-MS and ESI-MS Data of Viperidae Snake Venom Toxins
Source: Toxins (Basel). 2024 Aug 21;16(8):370. doi: 10.3390/toxins16080370 (PMC11360109; doi:10.3390/toxins16080370)
Supplement: Supplementary file 1 [file toxins-16-00370-s001.zip]

Archive with 2 entries (2 files):
- Figure S1. Superimposed MALDI-MS spectra of all toxin fractions analyzed for each venom.pptx
- Figure S2. Argatroban (anticoagulant compound) analysed by nanofractionation analytics. LC-UV and bioassay chromatogram traces are shown superimposed..ppt
